# Supplementary material for: In Vivo Emergence of Podovirus Resistance via tarS Mutation During Phage-Antibiotic Treatment of Experimental MSSA Endocarditis
Source: Viruses. 2025 Jul 25;17(8):1039. doi: 10.3390/v17081039 (PMC12390327; doi:10.3390/v17081039)
Supplement: Supplementary file 1 [file viruses-17-01039-s001.zip]

Archive with 2 entries (2 files):
- Supplemental files.pdf
- Supplemental Table 1.xlsx
