# Supplementary material for: In Vivo Emergence of Podovirus Resistance via tarS Mutation During Phage-Antibiotic Treatment of Experimental MSSA Endocarditis
Source: Viruses. 2025 Jul 25;17(8):1039. doi: 10.3390/v17081039 (PMC12390327; doi:10.3390/v17081039)
Supplement: Supplementary file 1 [file viruses-17-01039-s001.zip › Supplemental Table 1.xlsx]

## Sheet: Supplemental Table 1
Table S1. List of non-synonymous variations, insertions and deletions found on the genomes of clones 16C02, 16C12, and 18C10 when compared to Laus102.
Variations that are not shared between strains are indicated in bold. The 11 nucleotides indel leading to the Met295fs in tarS is indicated in bold red for clone 16C12. All other variations are shared between either 16C02, 16C12, or 18C10 and Laus102.
16C02 on Laus102
Contig	Pos	Ref	Var	Score	Var_cov	Var_frac	Type	Ref_nt_pos_change	Ref_aa_pos_change	Frameshift	Ref_Locus_tag	Function	snpEff_type	snpEff_impact
NZ_JAETXI010000001	137939	C	T	12966	407	1	Nonsyn	814G>A	Ala272Thr		JK594_RS00685	N-acetyl-L,L-diaminopimelate aminotransferase (EC 2.6.1.-)	missense_variant	MODERATE
NZ_JAETXI010000001	525639	ATTTTTTCG	ATTTTTTTCG	3834.02	461	0.48	Insertion	360_361insA	Ser123fs	yes	JK594_RS02560	Transposase, IS4 family	frameshift_variant	HIGH
NZ_JAETXI010000001	525680	G	A	13563.6	721	0.71	Nonsyn	326C>T	Ala109Val		JK594_RS02560	Transposase, IS4 family	missense_variant	MODERATE
NZ_JAETXI010000001	525813	T	C	1498.48	372	0.57	Nonsyn	193A>G	Ser65Gly		JK594_RS02560	Transposase, IS4 family	missense_variant	MODERATE
NZ_JAETXI010000005	7258	T	C	6073.15	612	0.6	Nonsyn	59A>G	Asp20Gly		JK594_RS08330	Transposase, IS4 family	missense_variant	MODERATE
NZ_JAETXI010000005	7265	A	C	6590.09	611	0.6	Nonsyn	52T>G	Cys18Gly		JK594_RS08330	Transposase, IS4 family	missense_variant	MODERATE
NZ_JAETXI010000009	87601	G	C	6351.58	524	0.63	Nonsyn	157C>G	Gln53Glu		JK594_RS11415	Transposase, IS4 family	missense_variant	MODERATE
NZ_JAETXI010000009	87676	T	C	11629	693	0.69	Nonsyn	82A>G	Asn28Asp		JK594_RS11415	Transposase, IS4 family	missense_variant	MODERATE
NZ_JAETXI010000009	87780	CTTTCTT	CTTTTCTT	14262.8	780	0.71	Insertion	462_463insA	Val156fs	yes	JK594_RS11415	Transposase, IS4 family	frameshift_variant	HIGH
NZ_JAETXI010000009	87789	GCACC	ACACA	17009.3	822	0.73	Nonsyn	453_457delGGTGCinsTGTGT	LeuValArg151PheValTrp		JK594_RS11415	Transposase, IS4 family	missense_variant	MODERATE
NZ_JAETXI010000009	87812	C	T	17312.4	875	0.73	Nonsyn	434G>A	Ser145Asn		JK594_RS11415	Transposase, IS4 family	missense_variant	MODERATE
NZ_JAETXI010000009	87830	CCATCAATAAAAATTGAATTATC	CCATCAATAAAAATTGAATTATT	8101.93	516	0.54	Nonsyn	394G>A	Asp132Asn		JK594_RS11415	Transposase, IS4 family	missense_variant	MODERATE
NZ_JAETXI010000009	87885	AG	GG	9594.12	616	0.5	Nonsyn	361T>C	Tyr121His		JK594_RS11415	Transposase, IS4 family	missense_variant	MODERATE
NZ_JAETXI010000009	88220	TGGGTCAT	TGGATCAA	2570.51	339	0.32	Nonsyn	19_23delATGACinsTTGAT	MetThr7LeuIle		JK594_RS11415	Transposase, IS4 family	missense_variant	MODERATE
NZ_JAETXI010000009	88235	A	T	16229.5	868	0.75	Nonsyn	11T>A	Ile4Asn		JK594_RS11415	Transposase, IS4 family	missense_variant	MODERATE
NZ_JAETXI010000009	88350	CAAAGTGTT	CAAAGTGTC	5512.53	472	0.45							intergenic_region	MODIFIER
NZ_JAETXI010000009	88368	C	A	4414	470	0.44							intergenic_region	MODIFIER
NZ_JAETXI010000010	41899	A	C	6727.8	689	0.61	Nonsyn	19T>G	Phe7Val		JK594_RS11795	Hypothetical protein, SAB1734c homolog [SA bacteriophages 11, Mu50B]	missense_variant	MODERATE
NZ_JAETXI010000010	42336	T	C	9307.6	793	0.66	Nonsyn	28A>G	Lys10Glu		JK594_RS11800	Hypothetical protein, Lmo2313 homolog [Bacteriophage A118]	missense_variant	MODERATE
16C12 on Laus102
Contig	Pos	Ref	Var	Score	Var_cov	Var_frac	Type	Ref_nt_pos_change	Ref_aa_pos_change	Frameshift	Ref_Locus_tag	Function	snpEff_type	snpEff_impact
NZ_JAETXI010000001	525680	G	A	4197.01	578	0.57	Nonsyn	326C>T	Ala109Val		JK594_RS02560	Transposase, IS4 family	missense_variant	MODERATE
NZ_JAETXI010000004	149988	GATGAGTAAATTA	GA	3392.68	269	0.65	Deletion	884_894delTGAGTAAATTA	Met295fs	yes	JK594_RS08100	Glycosyl transferase family protein, putative	frameshift_variant	HIGH
NZ_JAETXI010000005	7195	C	A	1137.85	457	0.5	Nonsyn	122G>T	Gly41Val		JK594_RS08330	Transposase, IS4 family	missense_variant	MODERATE
NZ_JAETXI010000009	87601	G	C	1659.35	542	0.54	Nonsyn	157C>G	Gln53Glu		JK594_RS11415	Transposase, IS4 family	missense_variant	MODERATE
NZ_JAETXI010000009	87676	T	C	7931.26	766	0.61	Nonsyn	82A>G	Asn28Asp		JK594_RS11415	Transposase, IS4 family	missense_variant	MODERATE
NZ_JAETXI010000009	87780	CTTTCTT	CTTTTCTT	13518.7	853	0.67	Insertion	462_463insA	Val156fs	yes	JK594_RS11415	Transposase, IS4 family	frameshift_variant	HIGH
NZ_JAETXI010000009	87789	GCACC	ACACA	17199.8	922	0.7	Nonsyn	453_457delGGTGCinsTGTGT	LeuValArg151PheValTrp		JK594_RS11415	Transposase, IS4 family	missense_variant	MODERATE
NZ_JAETXI010000009	87812	C	T	18747.1	1001	0.71	Nonsyn	434G>A	Ser145Asn		JK594_RS11415	Transposase, IS4 family	missense_variant	MODERATE
NZ_JAETXI010000009	87830	CCATCAATAAAAATTGAATTATC	CCATCAATAAAAATTGAATTATT	8829.37	615	0.52	Nonsyn	394G>A	Asp132Asn		JK594_RS11415	Transposase, IS4 family	missense_variant	MODERATE
NZ_JAETXI010000009	87885	AG	GG	9685.41	712	0.48	Nonsyn	361T>C	Tyr121His		JK594_RS11415	Transposase, IS4 family	missense_variant	MODERATE
NZ_JAETXI010000009	88235	A	T	18300.6	997	0.73	Nonsyn	11T>A	Ile4Asn		JK594_RS11415	Transposase, IS4 family	missense_variant	MODERATE
NZ_JAETXI010000009	88350	CAAAGTGTT	CAAAGTGTC	4246.34	471	0.41							intergenic_region	MODIFIER
NZ_JAETXI010000009	88368	C	A	1502.29	470	0.4							intergenic_region	MODIFIER
18C10 on Laus102
Contig	Pos	Ref	Var	Score	Var_cov	Var_frac	Type	Ref_nt_pos_change	Ref_aa_pos_change	Frameshift	Ref_Locus_tag	Function	snpEff_type	snpEff_impact
NZ_JAETXI010000001	525680	G	A	5608.82	525	0.6	Nonsyn	326C>T	Ala109Val		JK594_RS02560	Transposase, IS4 family	missense_variant	MODERATE
NZ_JAETXI010000001	525813	T	C	75.7067	361	0.54	Nonsyn	193A>G	Ser65Gly		JK594_RS02560	Transposase, IS4 family	missense_variant	MODERATE
NZ_JAETXI010000005	7195	C	A	525.68	423	0.5	Nonsyn	122G>T	Gly41Val		JK594_RS08330	Transposase, IS4 family	missense_variant	MODERATE
NZ_JAETXI010000005	7258	T	C	844.719	443	0.52	Nonsyn	59A>G	Asp20Gly		JK594_RS08330	Transposase, IS4 family	missense_variant	MODERATE
NZ_JAETXI010000005	7265	A	C	893.501	441	0.52	Nonsyn	52T>G	Cys18Gly		JK594_RS08330	Transposase, IS4 family	missense_variant	MODERATE
NZ_JAETXI010000009	87601	G	C	3107.3	538	0.57	Nonsyn	157C>G	Gln53Glu		JK594_RS11415	Transposase, IS4 family	missense_variant	MODERATE
NZ_JAETXI010000009	87676	T	C	8719.57	702	0.63	Nonsyn	82A>G	Asn28Asp		JK594_RS11415	Transposase, IS4 family	missense_variant	MODERATE
NZ_JAETXI010000009	87780	CTTTCTT	CTTTTCTT	13226.1	780	0.68	Insertion	462_463insA	Val156fs	yes	JK594_RS11415	Transposase, IS4 family	frameshift_variant	HIGH
NZ_JAETXI010000009	87789	GCACC	ACACA	16148.5	847	0.71	Nonsyn	453_457delGGTGCinsTGTGT	LeuValArg151PheValTrp		JK594_RS11415	Transposase, IS4 family	missense_variant	MODERATE
NZ_JAETXI010000009	87812	C	T	17154.9	907	0.71	Nonsyn	434G>A	Ser145Asn		JK594_RS11415	Transposase, IS4 family	missense_variant	MODERATE
NZ_JAETXI010000009	87830	CCATCAATAAAAATTGAATTATC	CCATCAATAAAAATTGAATTATT	7925.13	552	0.53	Nonsyn	394G>A	Asp132Asn		JK594_RS11415	Transposase, IS4 family	missense_variant	MODERATE
NZ_JAETXI010000009	87885	AG	GG	8390.22	641	0.48	Nonsyn	361T>C	Tyr121His		JK594_RS11415	Transposase, IS4 family	missense_variant	MODERATE
NZ_JAETXI010000009	88220	TGGGTCAT	TGGATCAA	1044.2	345	0.3	Nonsyn	19_23delATGACinsTTGAT	MetThr7LeuIle		JK594_RS11415	Transposase, IS4 family	missense_variant	MODERATE
NZ_JAETXI010000009	88235	A	T	14477.8	862	0.73	Nonsyn	11T>A	Ile4Asn		JK594_RS11415	Transposase, IS4 family	missense_variant	MODERATE
NZ_JAETXI010000009	88350	CAAAGTGTT	CAAAGTGTC	4785.26	441	0.42							intergenic_region	MODIFIER
NZ_JAETXI010000009	88368	C	A	2121.52	443	0.41							intergenic_region	MODIFIER
NZ_JAETXI010000010	42336	T	C	648.986	820	0.55	Nonsyn	28A>G	Lys10Glu		JK594_RS11800	Hypothetical protein, Lmo2313 homolog [Bacteriophage A118]	missense_variant	MODERATE
